# Supplementary material for: Next-generation sequencing of small RNAs from inner ear sensory epithelium identifies microRNAs and defines regulatory pathways
Source: BMC Genomics. 2014 Jun 18;15(1):484. doi: 10.1186/1471-2164-15-484 (PMC4073505; doi:10.1186/1471-2164-15-484)
Supplement: Supplementary file 1 — Additional file 1: Table S1: miRNAkey output table for cochlear vs. vestibular miRNA differential expression. miRNA differential expression analysis includes the read count, RPM, fold change and comparison statistics for each miRNA transcript. (XLS 137 KB) [file 12864_2014_6165_MOESM1_ESM.xls]

## Sheet: Sheet1
Table S1. miRNAkey output table of cochlear vs. vestibular miRNA differential expression
miRNA name	preMir	Read count cochlea	Cochlea RPM	Read count vestibule	Vestibule RPM	Fold Change (1->2)	Fold Change (2->1)	Statistic (Chi^2 dist)	P-value	Corrected P-value (Bonferroni)
mmu-miR-181a-5p	mmu-mir-181a	809893	151779	661755	116989	0.770789	1.29737	28551.7	0	0
mmu-miR-204-5p	mmu-mir-204	129332	24237.6	84716	14976.6	0.61791	1.61836	12182.2	0	0
mmu-miR-182-5p	mmu-mir-182	2421025	453714	2746404	485527	1.07012	0.934477	11169.6	0	0
mmu-miR-127-3p	mmu-mir-127	85466	16016.8	131667	23276.9	1.45328	0.688098	7559.25	0	0
mmu-miR-375-3p	mmu-mir-375	665	124.625	8837	1562.26	12.5357	0.079772	6909.89	0	0
mmu-miR-10b-5p	mmu-mir-10b	2584	484.256	12231	2162.28	4.46514	0.223957	5963.76	0	0
mmu-miR-411-5p	mmu-mir-411	8591	1610	21713	3838.56	2.3842	0.419428	5082.16	0	0
mmu-miR-541-5p	mmu-mir-541	10123	1897.11	23689	4187.89	2.20751	0.452998	4805.07	0	0
mmu-miR-181c-5p	mmu-mir-181c	70944	13295.3	53036	9376.05	0.705214	1.41801	3746.04	0	0
mmu-miR-434-3p	mmu-mir-434	6547	1226.95	14733	2604.59	2.12283	0.47107	2754.95	0	0
mmu-miR-1298-5p	mmu-mir-1298	156	29.2353	3202	566.07	19.3626	0.0516461	2731.79	0	0
mmu-miR-141-3p	mmu-mir-141	30909	5792.52	20559	3634.55	0.627456	1.59374	2708.3	0	0
mmu-miR-93-5p	mmu-mir-93	16915	3169.97	9414	1664.27	0.525011	1.90472	2559.08	0	0
mmu-miR-92b-3p	mmu-mir-92b	19394	3634.55	11433	2021.2	0.556108	1.79821	2514.24	0	0
mmu-miR-27b-3p	mmu-mir-27b	110796	20763.8	141616	25035.8	1.20574	0.829365	2245.96	0	0
mmu-miR-181b-5p	mmu-mir-181b	52672	9871.03	40965	7242.06	0.733667	1.36302	2227.62	0	0
mmu-miR-148a-3p	mmu-mir-148a	41818	7836.93	59266	10477.4	1.33693	0.747983	2119.19	0	0
mmu-let-7i-5p	mmu-let-7i	49967	9364.1	69136	12222.3	1.30523	0.766148	2109.42	0	0
mmu-miR-211-5p	mmu-mir-211	234	43.8529	2696	476.616	10.8685	0.0920089	2026.07	0	0
mmu-miR-199a-5p	mmu-mir-199a	11315	2120.5	6355	1123.48	0.529818	1.88744	1670.82	0	0
mmu-miR-99a-5p	mmu-mir-99a	10671	1999.81	6156	1088.3	0.544201	1.83756	1467.38	0	0
mmu-miR-125b-5p	mmu-mir-125b	37257	6982.18	29401	5197.7	0.744424	1.34332	1438.63	0	0
mmu-miR-26a-5p	mmu-mir-26a	254545	47703.2	243220	42998	0.901365	1.10943	1402.26	0	0
mmu-miR-381-3p	mmu-mir-381	4649	871.249	9357	1654.19	1.89864	0.526692	1346.98	0	0
mmu-miR-298-5p	mmu-mir-298	17913	3357	12966	2292.21	0.682816	1.46452	1099.35	0	0
mmu-let-7a-5p	mmu-let-7a	48945	9172.57	63058	11147.8	1.21534	0.822815	1068.31	0	0
mmu-miR-218-5p	mmu-mir-218	3918	734.256	1845	326.171	0.44422	2.25114	853.375	0	0
mmu-miR-125b-2-3p	mmu-mir-125b	5091	954.083	2762	488.284	0.511784	1.95395	819.026	0	0
mmu-miR-410-3p	mmu-mir-410	13753	2577.39	19925	3522.47	1.36668	0.7317	810.279	0	0
mmu-miR-30a-5p	mmu-mir-30a	43875	8222.43	38160	6746.17	0.82046	1.21883	803.337	0	0
mmu-let-7f-5p	mmu-let-7f	86534	16217	103956	18378	1.13326	0.882411	755.787	0	0
mmu-miR-351-5p	mmu-mir-351	14096	2641.67	20001	3535.91	1.33851	0.747099	716.122	0	0
mmu-miR-431-5p	mmu-mir-431	692	129.685	2147	379.561	2.92679	0.341671	683.306	0	0
mmu-miR-128-3p	mmu-mir-128	1967	368.627	701	123.927	0.336186	2.97454	658.265	0	0
mmu-miR-143-3p	mmu-mir-143	68292	12798.3	82085	14511.5	1.13386	0.881942	599.484	0	0
mmu-miR-126a-3p	mmu-mir-126a	2870	537.854	5302	937.322	1.74271	0.573821	599.242	0	0
mmu-miR-183-5p	mmu-mir-183	79665	14929.7	94421	16692.4	1.11807	0.894402	549.152	0	0
mmu-miR-153-3p	mmu-mir-153	933	174.85	175	30.9376	0.176939	5.65168	541.72	0	0
mmu-miR-9-5p	mmu-mir-9	17267	3235.93	14091	2491.1	0.769823	1.299	531.52	0	0
mmu-miR-135b-5p	mmu-mir-135b	216	40.4796	1059	187.217	4.62496	0.216218	529.336	0	0
mmu-let-7d-5p	mmu-let-7d	5038	944.15	7970	1408.99	1.49233	0.670091	507.799	0	0
mmu-miR-136-5p	mmu-mir-136	609	114.13	1734	306.548	2.68595	0.372308	489.982	0	0
mmu-miR-203-3p	mmu-mir-203	2534	474.886	1271	224.696	0.473157	2.11346	486.486	0	0
mmu-miR-434-5p	mmu-mir-434	2176	407.795	4031	712.626	1.74751	0.572242	459.363	0	0
mmu-miR-383-5p	mmu-mir-383	660	123.688	95	16.7947	0.135783	7.36469	437.013	0	0
mmu-miR-181c-3p	mmu-mir-181c	7547	1414.35	5564	983.64	0.695471	1.43787	423.152	0	0
mmu-miR-214-3p	mmu-mir-214	2789	522.675	1558	275.433	0.526969	1.89764	417.029	0	0
mmu-let-7b-5p	mmu-let-7b	4065	761.804	6432	1137.09	1.49263	0.669959	410.072	0	0
mmu-miR-181d-5p	mmu-mir-181d	13753	2577.39	11356	2007.59	0.778922	1.28383	388.381	0	0
mmu-miR-19b-3p	mmu-mir-19b	8631	1617.5	6635	1172.98	0.72518	1.37897	387.63	0	0
mmu-miR-335-5p	mmu-mir-335	2734	512.367	4577	809.152	1.57924	0.633215	368.69	0	0
mmu-miR-221-3p	mmu-mir-221	686	128.56	1626	287.455	2.23595	0.447237	337.112	0	0
mmu-miR-22-3p	mmu-mir-22	80333	15054.9	92772	16400.8	1.0894	0.917933	321.737	0	0
mmu-miR-10a-5p	mmu-mir-10a	490	91.8288	1273	225.049	2.45075	0.408039	311.448	0	0
mmu-miR-191-5p	mmu-mir-191	54323	10180.4	51699	9139.68	0.897769	1.11387	310.415	0	0
mmu-miR-340-5p	mmu-mir-340	19848	3719.63	17584	3108.61	0.835732	1.19656	300.514	0	0
mmu-miR-25-3p	mmu-mir-25	31425	5889.23	29233	5168	0.877535	1.13956	259.295	0	0
mmu-miR-149-5p	mmu-mir-149	2230	417.915	1375	243.081	0.581653	1.71924	252.097	0	0
mmu-miR-214-5p	mmu-mir-214	1569	294.04	854	150.976	0.513453	1.9476	250.288	0	0
mmu-miR-379-5p	mmu-mir-379	295	55.2847	852	150.622	2.72448	0.367042	245.761	0	0
mmu-miR-146a-5p	mmu-mir-146a	994	186.281	1903	336.425	1.806	0.553709	238.907	0	0
mmu-miR-98-5p	mmu-mir-98	3432	643.176	5048	892.418	1.38752	0.720712	223.391	0	0
mmu-miR-92a-3p	mmu-mir-92a	3569	668.851	2597	459.114	0.686422	1.45683	213.137	0	0
mmu-miR-125b-1-3p	mmu-mir-125b	9687	1815.4	8283	1464.32	0.806612	1.23975	206.081	0	0
mmu-miR-130b-3p	mmu-mir-130b	3475	651.235	2569	454.164	0.697389	1.43392	192.053	0	0
mmu-miR-449a-5p	mmu-mir-449a	487	91.2666	151	26.6948	0.292492	3.4189	191.074	0	0
mmu-miR-142-5p	mmu-mir-142	322	60.3446	814	143.904	2.3847	0.419339	190.018	0	0
mmu-miR-20a-5p	mmu-mir-20a	1670	312.968	1045	184.742	0.590291	1.69408	180.111	0	0
mmu-miR-301a-3p	mmu-mir-301a	25206	4723.75	29894	5284.85	1.11878	0.893828	173.903	0	0
mmu-miR-135a-5p	mmu-mir-135a	164	30.7345	518	91.5754	2.97956	0.33562	168.658	0	0
mmu-miR-205-5p	mmu-mir-205	957	179.347	503	88.9236	0.495818	2.01687	165.771	0	0
mmu-miR-200a-3p	mmu-mir-200a	5777	1082.64	4774	843.979	0.779554	1.28278	161.934	0	0
mmu-miR-17-5p	mmu-mir-17	1931	361.88	1301	229.999	0.635567	1.5734	160.382	0	0
mmu-let-7d-3p	mmu-let-7d	1689	316.528	2633	465.479	1.47058	0.680006	156.735	0	0
mmu-miR-100-5p	mmu-mir-100	10804	2024.73	13354	2360.81	1.16598	0.857644	142.062	0	0
mmu-miR-192-5p	mmu-mir-192	8986	1684.03	7942	1404.04	0.833738	1.19942	139.261	0	0
mmu-miR-409-3p	mmu-mir-409	1722	322.713	2612	461.766	1.43089	0.698866	136.115	0	0
mmu-miR-181a-1-3p	mmu-mir-181a	6767	1268.17	5841	1032.61	0.814249	1.22813	132.208	0	0
mmu-let-7g-5p	mmu-let-7g	22482	4213.26	26426	4671.76	1.10882	0.901856	130.712	0	0
mmu-miR-125a-5p	mmu-mir-125a	27788	5207.63	26716	4723.03	0.906944	1.1026	130.331	0	0
mmu-miR-23b-3p	mmu-mir-23b	1145	214.58	1830	323.519	1.50769	0.663267	121.871	0	0
mmu-miR-6240	mmu-mir-6240	54	10.1199	249	44.0198	4.34982	0.229894	118.741	0	0
mmu-miR-106b-5p	mmu-mir-106b	2069	387.742	1542	272.605	0.703056	1.42236	109.726	0	0
mmu-miR-592-5p	mmu-mir-592	126	23.6131	359	63.4663	2.68776	0.372057	101.524	0	0
mmu-miR-19a-3p	mmu-mir-19a	1291	241.941	894	158.047	0.653247	1.53081	96.0627	0	0
mmu-miR-411-3p	mmu-mir-411	93	17.4287	292	51.6216	2.96187	0.337625	94.3497	0	0
mmu-miR-451a	mmu-mir-451a	109	20.4272	314	55.5109	2.7175	0.367986	90.232	0	0
mmu-miR-301b-3p	mmu-mir-301b	2527	473.574	2023	357.639	0.755191	1.32417	88.479	0	0
mmu-miR-92a-1-5p	mmu-mir-92a	1018	190.779	680	120.215	0.630126	1.58698	87.3624	0	0
mmu-miR-134-5p	mmu-mir-134	418	78.3356	766	135.418	1.7287	0.578471	84.3802	0	0
mmu-miR-378a-3p	mmu-mir-378a	3426	642.052	2884	509.852	0.794098	1.25929	83.09	0	0
mmu-miR-668-3p	mmu-mir-668	148	27.736	362	63.9967	2.30735	0.433398	79.6349	0	0
mmu-miR-140-3p	mmu-mir-140	296	55.4721	574	101.475	1.82931	0.546655	74.6944	0	0
mmu-miR-1298-3p	mmu-mir-1298	16	2.99849	116	20.5072	6.83918	0.146216	73.2116	0	0
mmu-miR-130b-5p	mmu-mir-130b	1279	239.692	953	168.477	0.702892	1.42269	67.9021	2.22045e-16	1.96509e-13
mmu-miR-136-3p	mmu-mir-136	701	131.371	1093	193.228	1.47085	0.679879	65.1045	6.66134e-16	5.89528e-13
mmu-miR-369-5p	mmu-mir-369	286	53.598	539	95.2879	1.77782	0.562485	64.64	8.88178e-16	7.86038e-13
mmu-miR-344-3p	mmu-mir-344	217	40.667	86	15.2036	0.373856	2.67482	62.897	2.22045e-15	1.96509e-12
mmu-miR-379-3p	mmu-mir-379	69	12.931	205	36.2412	2.80266	0.356804	61.5362	4.32987e-15	3.83193e-12
mmu-miR-138-5p	mmu-mir-138	699	130.997	1077	190.399	1.45347	0.688011	60.6298	6.88338e-15	6.09179e-12
mmu-miR-455-3p	mmu-mir-455	109	20.4272	269	47.5556	2.32805	0.429544	60.1515	8.77076e-15	7.76212e-12
mmu-miR-144-5p	mmu-mir-144	86	16.1169	231	40.8377	2.53384	0.394658	59.6817	1.11022e-14	9.82547e-12
mmu-miR-380-3p	mmu-mir-380	456	85.457	756	133.651	1.56395	0.639406	58.5954	1.93179e-14	1.70963e-11
mmu-miR-384-5p	mmu-mir-384	432	80.9593	252	44.5502	0.550279	1.81726	57.5194	3.35287e-14	2.96729e-11
mmu-miR-299a-3p	mmu-mir-299a	39	7.30882	145	25.634	3.50727	0.285122	56.9046	4.57412e-14	4.0481e-11
mmu-miR-34a-5p	mmu-mir-34a	177	33.1708	367	64.8806	1.95596	0.511259	56.8553	4.68514e-14	4.14635e-11
mmu-miR-322-3p	mmu-mir-322	715	133.995	1077	190.399	1.42094	0.703759	54.1408	1.86628e-13	1.65166e-10
mmu-miR-99a-3p	mmu-mir-99a	218	40.8545	97	17.1483	0.419741	2.38242	52.5827	4.12559e-13	3.65115e-10
mmu-miR-6715-5p	mmu-mir-6715	78	14.6176	12	2.12144	0.145129	6.89044	50.1393	1.43219e-12	1.26749e-09
mmu-miR-154-5p	mmu-mir-154	49	9.18288	154	27.2251	2.96477	0.337294	49.8212	1.68421e-12	1.49052e-09
mmu-miR-99b-5p	mmu-mir-99b	23757	4452.2	23622	4176.05	0.937975	1.06613	48.701	2.98117e-12	2.63834e-09
mmu-miR-744-5p	mmu-mir-744	3863	723.948	3485	616.101	0.851029	1.17505	47.5855	5.26557e-12	4.66003e-09
mmu-miR-101a-3p	mmu-mir-101a	1526	285.981	1244	219.922	0.76901	1.30037	47.2014	6.40554e-12	5.66891e-09
mmu-miR-133a-3p	mmu-mir-133a	370	69.3401	220	38.893	0.560902	1.78284	46.6561	8.46012e-12	7.48721e-09
mmu-miR-335-3p	mmu-mir-335	1968	368.814	2556	451.866	1.22519	0.816203	46.3111	1.0089e-11	8.9288e-09
mmu-miR-329-3p	mmu-mir-329	37	6.93401	126	22.2751	3.21244	0.31129	44.9369	2.03483e-11	1.80082e-08
mmu-miR-455-5p	mmu-mir-455	2684	502.997	2360	417.216	0.82946	1.2056	43.8143	3.61053e-11	3.19532e-08
mmu-miR-130a-3p	mmu-mir-130a	13789	2584.14	13506	2387.68	0.923975	1.08228	42.689	6.4173e-11	5.67931e-08
mmu-miR-124-3p	mmu-mir-124	320	59.9698	188	33.2359	0.55421	1.80437	41.7628	1.03047e-10	9.1197e-08
mmu-miR-423-5p	mmu-mir-423	1849	346.513	1572	277.908	0.802014	1.24686	41.2744	1.32293e-10	1.17079e-07
mmu-miR-16-5p	mmu-mir-16	18250	3420.15	18091	3198.24	0.935117	1.06939	40.9564	1.55661e-10	1.3776e-07
mmu-miR-31-5p	mmu-mir-31	6252	1171.66	5905	1043.92	0.890978	1.12236	40.42	2.04833e-10	1.81277e-07
mmu-let-7c-5p	mmu-let-7c	56269	10545.1	61819	10928.8	1.03638	0.964897	38.0648	6.8433e-10	6.05632e-07
mmu-miR-673-5p	mmu-mir-673	179	33.5456	331	58.5163	1.74438	0.57327	37.493	9.17422e-10	8.11918e-07
mmu-miR-295-3p	mmu-mir-295	37	6.93401	0	0	0	+Infinity	37.0003	1.18114e-09	1.04531e-06
mmu-miR-369-3p	mmu-mir-369	206	38.6056	363	64.1735	1.66229	0.601582	35.186	2.99668e-09	2.65206e-06
mmu-miR-96-5p	mmu-mir-96	6036	1131.18	7087	1252.89	1.10759	0.902861	34.2106	4.94595e-09	4.37717e-06
mmu-miR-673-3p	mmu-mir-673	78	14.6176	178	31.468	2.15274	0.464524	34.1993	4.97464e-09	4.40256e-06
mmu-miR-433-3p	mmu-mir-433	295	55.2847	478	84.5039	1.52852	0.654226	33.7483	6.27242e-09	5.55109e-06
mmu-miR-488-3p	mmu-mir-488	350	65.592	229	40.4841	0.617211	1.62019	32.4146	1.24549e-08	1.10226e-05
mmu-miR-3059-5p	mmu-mir-3059	11	2.06146	60	10.6072	5.14547	0.194346	32.2922	1.32643e-08	1.17389e-05
mmu-miR-511-3p	mmu-mir-511	20	3.74811	78	13.7893	3.67901	0.271812	32.1087	1.4578e-08	1.29016e-05
mmu-miR-448-3p	mmu-mir-448	64	11.994	152	26.8715	2.24042	0.446345	31.6289	1.86635e-08	1.65172e-05
mmu-miR-142-3p	mmu-mir-142	20	3.74811	76	13.4358	3.58467	0.278965	30.4943	3.34848e-08	2.9634e-05
mmu-miR-708-3p	mmu-mir-708	2209	413.979	2739	484.218	1.16967	0.854944	30.2461	3.80556e-08	3.36792e-05
mmu-miR-299a-5p	mmu-mir-299a	29	5.43477	92	16.2644	2.99265	0.334152	30.1199	4.06145e-08	3.59438e-05
mmu-miR-377-5p	mmu-mir-377	3	0.562217	37	6.5411	+Infinity	0	28.3317	1.02209e-07	9.04548e-05
mmu-miR-1927	mmu-mir-1927	38	7.12142	4	0.707146	0	+Infinity	28.1878	1.10096e-07	9.7435e-05
mmu-miR-382-5p	mmu-mir-382	284	53.2232	448	79.2003	1.48808	0.672008	28.1473	1.12425e-07	9.94964e-05
mmu-miR-30d-5p	mmu-mir-30d	13169	2467.95	14864	2627.75	1.06475	0.939185	27.6183	1.47777e-07	0.000130782
mmu-miR-365-3p	mmu-mir-365	133	24.925	245	43.3127	1.73772	0.575466	27.4266	1.63168e-07	0.000144403
mmu-miR-32-5p	mmu-mir-32	218	40.8545	131	23.159	0.566867	1.76408	26.6489	2.43996e-07	0.000215936
mmu-miR-484	mmu-mir-484	2025	379.497	1817	321.221	0.84644	1.18142	26.5602	2.55447e-07	0.000226071
mmu-miR-363-3p	mmu-mir-363	134	25.1124	244	43.1359	1.71772	0.582169	26.3427	2.85898e-07	0.00025302
mmu-miR-23a-3p	mmu-mir-23a	796	149.175	1071	189.338	1.26924	0.787875	26.2641	2.97774e-07	0.00026353
mmu-miR-6715-3p	mmu-mir-6715	35	6.5592	4	0.707146	0	+Infinity	25.2884	4.9366e-07	0.000436889
mmu-miR-374b-5p	mmu-mir-374b	129	24.1753	234	41.368	1.71117	0.584397	24.9579	5.85962e-07	0.000518576
mmu-miR-140-5p	mmu-mir-140	468	87.7059	668	118.093	1.34647	0.742683	24.7494	6.52905e-07	0.000577821
mmu-miR-7a-2-3p	mmu-mir-7a	41	7.68364	8	1.41429	0.184065	5.43285	23.2576	1.41692e-06	0.00125397
mmu-miR-676-3p	mmu-mir-676	1214	227.511	1547	273.489	1.20209	0.831883	23.2401	1.42988e-06	0.00126544
mmu-miR-150-5p	mmu-mir-150	52	9.7451	118	20.8608	2.14065	0.467149	22.4078	2.20476e-06	0.00195122
mmu-miR-30b-5p	mmu-mir-30b	7478	1401.42	8533	1508.52	1.07642	0.929004	21.7012	3.18599e-06	0.0028196
mmu-miR-574-3p	mmu-mir-574	419	78.523	595	105.188	1.33958	0.746502	21.3466	3.83307e-06	0.00339227
mmu-miR-190a-5p	mmu-mir-190a	58	10.8695	124	21.9215	2.01679	0.495838	20.6596	5.48615e-06	0.00485524
mmu-miR-151-5p	mmu-mir-151	7189	1347.26	7073	1250.41	0.928114	1.07745	19.8336	8.44841e-06	0.00747684
mmu-miR-376c-3p	mmu-mir-376c	53	9.9325	115	20.3304	2.04686	0.488553	19.8181	8.51707e-06	0.00753761
mmu-miR-574-5p	mmu-mir-574	300	56.2217	441	77.9628	1.3867	0.721135	19.4378	1.03931e-05	0.0091979
mmu-miR-1264-3p	mmu-mir-1264	1	0.187406	22	3.8893	+Infinity	0	18.9624	1.33318e-05	0.0117986
mmu-miR-1193-3p	mmu-mir-1193	5	0.937029	32	5.65717	+Infinity	0	18.95	1.34188e-05	0.0118757
mmu-miR-1249-3p	mmu-mir-1249	243	45.5396	367	64.8806	1.42471	0.701898	18.7007	1.52924e-05	0.0135338
mmu-miR-345-3p	mmu-mir-345	83	15.5547	156	27.5787	1.77302	0.564011	18.5583	1.64782e-05	0.0145832
mmu-miR-30c-5p	mmu-mir-30c	5079	951.834	5846	1033.49	1.08579	0.920987	18.4858	1.71178e-05	0.0151493
mmu-miR-186-5p	mmu-mir-186	8372	1568.96	8312	1469.45	0.936575	1.06772	17.9081	2.31833e-05	0.0205172
mmu-miR-21a-5p	mmu-mir-21a	7590	1422.41	8598	1520.01	1.06862	0.93579	17.8221	2.42556e-05	0.0214662
mmu-miR-29a-3p	mmu-mir-29a	368	68.9653	519	91.7522	1.33041	0.751648	17.8172	2.43173e-05	0.0215208
mmu-miR-27b-5p	mmu-mir-27b	292	54.7225	425	75.1342	1.37301	0.728329	17.7019	2.58367e-05	0.0228655
mmu-miR-328-3p	mmu-mir-328	967	181.221	841	148.677	0.820419	1.21889	17.5826	2.75088e-05	0.0243453
mmu-miR-342-3p	mmu-mir-342	809	151.611	690	121.983	0.804575	1.24289	17.5673	2.77311e-05	0.024542
mmu-let-7c-1-3p	mmu-let-7c	167	31.2968	106	18.7394	0.598764	1.67011	17.1815	3.39737e-05	0.0300668
mmu-miR-296-3p	mmu-mir-296	296	55.4721	217	38.3627	0.691567	1.44599	17.0422	3.65585e-05	0.0323542
mmu-miR-341-3p	mmu-mir-341	1172	219.64	1456	257.401	1.17193	0.853297	16.457	4.97654e-05	0.0440424
mmu-miR-205-3p	mmu-mir-205	53	9.9325	20	3.53573	0.355976	2.80918	16.4566	4.97754e-05	0.0440513
mmu-miR-598-3p	mmu-mir-598	210	39.3552	144	25.4572	0.646859	1.54593	16.2649	5.50757e-05	0.048742
mmu-miR-540-5p	mmu-mir-540	5	0.937029	29	5.12681	+Infinity	0	16.2246	5.62577e-05	0.049788
mmu-miR-199b-5p	mmu-mir-199b	959	179.722	841	148.677	0.827263	1.20881	16.0749	6.08857e-05	0.0538839
mmu-miR-135b-3p	mmu-mir-135b	3	0.562217	24	4.24287	+Infinity	0	15.8365	6.90562e-05	0.0611147
mmu-miR-223-3p	mmu-mir-223	78	14.6176	143	25.2805	1.72945	0.578219	15.7724	7.14373e-05	0.063222
mmu-miR-376a-5p	mmu-mir-376a	21	3.93552	58	10.2536	2.6054	0.383818	15.6529	7.60957e-05	0.0673447
mmu-miR-487b-3p	mmu-mir-487b	345	64.655	482	85.2111	1.31794	0.758763	15.5471	8.0473e-05	0.0712186
mmu-miR-101b-3p	mmu-mir-101b	753	141.117	647	114.381	0.810542	1.23374	15.3189	9.08016e-05	0.0803594
mmu-miR-190a-3p	mmu-mir-190a	10	1.87406	38	6.71789	3.58467	0.278965	15.2471	9.43231e-05	0.0834759
mmu-miR-667-3p	mmu-mir-667	60	11.2443	116	20.5072	1.82378	0.548311	14.9673	0.000109389	0.0968094
mmu-miR-24-3p	mmu-mir-24	1245	233.32	1529	270.306	1.15852	0.863169	14.9525	0.000110251	0.097572
mmu-miR-33-5p	mmu-mir-33	136	25.4872	85	15.0268	0.589585	1.69611	14.721	0.000124651	0.110316
mmu-miR-144-3p	mmu-mir-144	97	18.1784	166	29.3466	1.61437	0.619438	14.5125	0.000139236	0.123224
mmu-miR-26a-2-3p	mmu-mir-26a	94	17.6161	52	9.1929	0.521845	1.91628	14.402	0.000147646	0.130666
mmu-miR-1251-5p	mmu-mir-1251	2	0.374811	20	3.53573	+Infinity	0	14.3697	0.000150197	0.132924
mmu-miR-148a-5p	mmu-mir-148a	1962	367.69	2333	412.443	1.12171	0.891493	14.1276	0.000170823	0.151179
mmu-miR-1197-3p	mmu-mir-1197	22	4.12293	57	10.0768	2.4441	0.409149	13.8793	0.000194933	0.172515
mmu-miR-377-3p	mmu-mir-377	8	1.49925	32	5.65717	3.77334	0.265017	13.4952	0.000239176	0.211671
mmu-miR-107-3p	mmu-mir-107	2369	443.964	2256	398.83	0.898339	1.11317	13.2584	0.000271364	0.240157
mmu-miR-1912-3p	mmu-mir-1912	1	0.187406	16	2.82858	+Infinity	0	13.0347	0.000305779	0.270615
mmu-miR-425-5p	mmu-mir-425	1136	212.893	1031	182.267	0.856143	1.16803	13.0082	0.000310137	0.274472
mmu-miR-135a-2-3p	mmu-mir-135a	0	0	13	2.29822	+Infinity	0	13	0.000311486	0.275665
mmu-miR-322-5p	mmu-mir-322	5124	960.267	5059	894.363	0.931369	1.07369	12.8595	0.000335771	0.297157
mmu-miR-1983	mmu-mir-1983	269	50.4121	205	36.2412	0.718899	1.39102	12.6667	0.000372226	0.32942
mmu-miR-376b-5p	mmu-mir-376b	22	4.12293	55	9.72325	2.35834	0.424027	12.5879	0.000388258	0.343609
mmu-miR-124-5p	mmu-mir-124	17	3.1859	2	0.353573	0	+Infinity	12.1627	0.000487537	0.43147
mmu-miR-206-3p	mmu-mir-206	43	8.05845	86	15.2036	1.88667	0.530034	12.1616	0.000487834	0.431733
mmu-miR-666-5p	mmu-mir-666	315	59.0328	431	76.195	1.29072	0.77476	12.0065	0.000530149	0.469182
mmu-miR-497-5p	mmu-mir-497	334	62.5935	453	80.0843	1.27943	0.781596	11.8181	0.000586588	0.519131
mmu-miR-148b-3p	mmu-mir-148b	955	178.972	1175	207.724	1.16065	0.861588	11.7674	0.000602775	0.533456
mmu-miR-29b-3p	mmu-mir-29b	11	2.06146	35	6.18753	3.00152	0.333164	11.5015	0.000695413	0.61544
mmu-miR-18a-5p	mmu-mir-18a	557	104.385	478	84.5039	0.809541	1.23527	11.4573	0.000712128	0.630233
mmu-miR-2137	mmu-mir-2137	0	0	11	1.94465	+Infinity	0	11	0.000911108	0.806331
mmu-miR-208b-3p	mmu-mir-208b	7	1.31184	27	4.77323	3.63858	0.274833	10.9951	0.000913507	0.808454
mmu-miR-3071-5p	mmu-mir-3071	12	2.24887	36	6.36431	2.83001	0.353356	10.9513	0.000935394	0.827824
mmu-miR-485-5p	mmu-mir-485	45	8.43326	86	15.2036	1.80282	0.554687	10.7395	0.00104875	0.928141
mmu-let-7i-3p	mmu-let-7i	43	8.05845	83	14.6733	1.82086	0.549192	10.6613	0.001094	0.968193
mmu-miR-218-1-3p	mmu-mir-218	90	16.8665	55	9.72325	0.576483	1.73466	10.4567	0.00122204	1
mmu-miR-1a-3p	mmu-mir-1a	113	21.1768	74	13.0822	0.617759	1.61875	10.4315	0.00123885	1
mmu-miR-20b-5p	mmu-mir-20b	42	7.87104	79	13.9661	1.77437	0.563581	9.41927	0.00214717	1
mmu-miR-331-3p	mmu-mir-331	129	24.1753	193	34.1198	1.41135	0.708543	9.36282	0.00221431	1
mmu-miR-152-5p	mmu-mir-152	1205	225.824	1439	254.396	1.12652	0.887688	9.35391	0.0022251	1
mmu-miR-409-5p	mmu-mir-409	6	1.12443	23	4.06609	3.61612	0.27654	9.30914	0.00228013	1
mmu-miR-17-3p	mmu-mir-17	125	23.4257	87	15.3804	0.656561	1.52309	9.10488	0.00254928	1
mmu-miR-671-3p	mmu-mir-671	432	80.9593	370	65.411	0.807949	1.2377	9.04276	0.00263737	1
mmu-miR-495-3p	mmu-mir-495	74	13.868	121	21.3912	1.54248	0.648306	8.8704	0.00289831	1
mmu-miR-3068-5p	mmu-mir-3068	2	0.374811	14	2.47501	+Infinity	0	8.68635	0.00320601	1
mmu-miR-1843a-5p	mmu-mir-1843a	246	46.1018	197	34.8269	0.755435	1.32374	8.59167	0.00337704	1
mmu-miR-3105-3p	mmu-mir-3105	6	1.12443	22	3.8893	3.4589	0.28911	8.50997	0.00353206	1
mmu-miR-467d-3p	mmu-mir-467d	10	1.87406	29	5.12681	2.73567	0.365541	8.41346	0.00372453	1
mmu-miR-129-2-3p	mmu-mir-129	26	4.87255	54	9.54647	1.95923	0.510403	8.39951	0.00375322	1
mmu-miR-181b-2-3p	mmu-mir-181b	54	10.1199	30	5.30359	0.524075	1.90812	8.1849	0.00422405	1
mmu-miR-203-5p	mmu-mir-203	38	7.12142	18	3.18216	0.446843	2.23792	8.17954	0.00423654	1
mmu-miR-3071-3p	mmu-mir-3071	8	1.49925	25	4.41966	2.94792	0.339222	8.02864	0.00460433	1
mmu-miR-582-3p	mmu-mir-582	177	33.1708	136	24.043	0.724823	1.37965	7.96038	0.00478124	1
mmu-miR-195a-5p	mmu-mir-195a	87	16.3043	135	23.8662	1.4638	0.683155	7.86051	0.00505263	1
mmu-miR-30c-2-3p	mmu-mir-30c	643	120.502	581	102.713	0.852376	1.17319	7.76816	0.00531752	1
mmu-miR-652-3p	mmu-mir-652	427	80.0222	541	95.6415	1.19519	0.83669	7.64719	0.00568608	1
mmu-miR-152-3p	mmu-mir-152	366	68.5905	470	83.0896	1.21139	0.8255	7.63309	0.00573072	1
mmu-miR-30a-3p	mmu-mir-30a	3710	695.275	3693	652.872	0.939013	1.06495	7.32231	0.00681036	1
mmu-miR-496a-3p	mmu-mir-496a	63	11.8066	102	18.0322	1.5273	0.654748	7.17704	0.00738423	1
mmu-miR-341-5p	mmu-mir-341	0	0	7	1.23751	+Infinity	0	7.00001	0.00815093	1
mmu-miR-320-3p	mmu-mir-320	1056	197.9	1250	220.983	1.11664	0.895546	6.99786	0.00816071	1
mmu-miR-200b-3p	mmu-mir-200b	2279	427.098	2606	460.705	1.07869	0.927051	6.99739	0.00816286	1
mmu-miR-339-3p	mmu-mir-339	94	17.6161	141	24.9269	1.415	0.706712	6.93403	0.00845707	1
mmu-miR-540-3p	mmu-mir-540	2	0.374811	12	2.12144	+Infinity	0	6.85116	0.00885836	1
mmu-miR-127-5p	mmu-mir-127	124	23.2383	178	31.468	1.35414	0.738475	6.82887	0.00896959	1
mmu-miR-337-3p	mmu-mir-337	5	0.937029	18	3.18216	+Infinity	0	6.82855	0.00897119	1
mmu-miR-106a-5p	mmu-mir-106a	34	6.37179	62	10.9608	1.7202	0.581328	6.72413	0.00951172	1
mmu-miR-330-5p	mmu-mir-330	118	22.1139	87	15.3804	0.69551	1.43779	6.60618	0.0101626	1
mmu-miR-103-3p	mmu-mir-103	14058	2634.55	15351	2713.85	1.0301	0.97078	6.47682	0.010929	1
mmu-miR-155-5p	mmu-mir-155	51	9.55769	84	14.8501	1.55373	0.643613	6.34208	0.0117906	1
mmu-miR-15b-3p	mmu-mir-15b	91	17.0539	135	23.8662	1.39945	0.714565	6.25844	0.0123603	1
mmu-miR-145a-5p	mmu-mir-145a	509	95.3895	626	110.668	1.16017	0.861941	6.23553	0.0125212	1
mmu-miR-193b-3p	mmu-mir-193b	255	47.7885	332	58.6931	1.22819	0.814209	6.15134	0.0131313	1
mmu-miR-187-3p	mmu-mir-187	63	11.8066	99	17.5019	1.48238	0.674589	6.11243	0.0134234	1
mmu-miR-383-3p	mmu-mir-383	6	1.12443	0	0	0	+Infinity	6.00001	0.0143058	1
mmu-miR-378d	mmu-mir-378d	6	1.12443	0	0	0	+Infinity	6.00001	0.0143058	1
mmu-miR-293-3p	mmu-mir-293	6	1.12443	0	0	0	+Infinity	6.00001	0.0143058	1
mmu-miR-294-3p	mmu-mir-294	6	1.12443	0	0	0	+Infinity	6.00001	0.0143058	1
mmu-miR-6538	mmu-mir-6538	0	0	6	1.06072	+Infinity	0	6.00001	0.0143058	1
mmu-miR-1940	mmu-mir-1940	0	0	6	1.06072	+Infinity	0	6.00001	0.0143058	1
mmu-miR-363-5p	mmu-mir-363	0	0	6	1.06072	+Infinity	0	6.00001	0.0143058	1
mmu-miR-370-3p	mmu-mir-370	122	22.8635	172	30.4073	1.32995	0.751909	5.8911	0.0152176	1
mmu-let-7e-5p	mmu-let-7e	10146	1901.42	11119	1965.69	1.0338	0.967304	5.88004	0.0153134	1
mmu-miR-873a-5p	mmu-mir-873a	17	3.1859	6	1.06072	0.332942	3.00353	5.75648	0.016428	1
mmu-let-7e-3p	mmu-let-7e	99	18.5532	143	25.2805	1.3626	0.733894	5.69548	0.0170086	1
mmu-miR-503-5p	mmu-mir-503	27	5.05995	50	8.83932	1.74692	0.572437	5.6886	0.0170754	1
mmu-miR-92b-5p	mmu-mir-92b	10	1.87406	2	0.353573	0	+Infinity	5.58808	0.0180831	1
mmu-miR-501-3p	mmu-mir-501	93	17.4287	135	23.8662	1.36936	0.730269	5.53626	0.0186263	1
mmu-miR-384-3p	mmu-mir-384	103	19.3028	77	13.6126	0.705212	1.41801	5.37508	0.0204264	1
mmu-miR-15b-5p	mmu-mir-15b	925	173.35	1087	192.167	1.10855	0.902082	5.32849	0.0209795	1
mmu-miR-193a-3p	mmu-mir-193a	13	2.43627	29	5.12681	2.10436	0.475203	5.31138	0.0211866	1
mmu-miR-1224-5p	mmu-mir-1224	38	7.12142	22	3.8893	0.546142	1.83103	5.16605	0.0230325	1
mmu-let-7f-1-3p	mmu-let-7f	124	23.2383	171	30.2305	1.30089	0.768705	5.04074	0.0247579	1
mmu-miR-331-5p	mmu-mir-331	23	4.31033	11	1.94465	0.45116	2.21651	4.85986	0.0274885	1
mmu-miR-3099-3p	mmu-mir-3099	75	14.0554	54	9.54647	0.679201	1.47232	4.70434	0.0300866	1
mmu-miR-32-3p	mmu-mir-32	17	3.1859	7	1.23751	0.388432	2.57445	4.65323	0.0309952	1
mmu-miR-677-5p	mmu-mir-677	7	1.31184	1	0.176786	0	+Infinity	4.6494	0.0310644	1
mmu-miR-212-5p	mmu-mir-212	5	0.937029	15	2.6518	+Infinity	0	4.56302	0.0326695	1
mmu-miR-27a-5p	mmu-mir-27a	148	27.736	121	21.3912	0.77124	1.29661	4.48336	0.0342264	1
mmu-miR-30e-5p	mmu-mir-30e	4118	771.737	4167	736.669	0.95456	1.0476	4.47743	0.0343454	1
mmu-miR-466g	mmu-mir-466g	12	2.24887	26	4.59645	2.04389	0.489262	4.46594	0.0345771	1
mmu-miR-1981-5p	mmu-mir-1981	53	9.9325	81	14.3197	1.4417	0.693625	4.38152	0.0363305	1
mmu-miR-467e-5p	mmu-mir-467e	36	6.74661	59	10.4304	1.54602	0.646821	4.36587	0.0366658	1
mmu-miR-224-5p	mmu-mir-224	18	3.3733	8	1.41429	0.41926	2.38515	4.35017	0.0370053	1
mmu-miR-542-5p	mmu-mir-542	50	9.37029	77	13.6126	1.45274	0.688356	4.32356	0.0375883	1
mmu-miR-467a-5p	mmu-mir-467a	70	13.1184	102	18.0322	1.37457	0.727498	4.27641	0.0386448	1
mmu-miR-467d-5p	mmu-mir-467d	20	3.74811	37	6.5411	1.74517	0.57301	4.1967	0.0405028	1
mmu-miR-300-3p	mmu-mir-300	2027	379.871	2286	404.134	1.06387	0.939964	4.12867	0.0421624	1
mmu-miR-350-3p	mmu-mir-350	49	9.18288	75	13.259	1.44388	0.692578	4.08735	0.0432053	1
mmu-miR-539-5p	mmu-mir-539	6	1.12443	16	2.82858	2.51556	0.397526	4.08583	0.0432442	1
mmu-miR-200c-3p	mmu-mir-200c	4869	912.479	5371	949.52	1.04059	0.960989	4.05279	0.0440984	1
mmu-miR-433-5p	mmu-mir-433	54	10.1199	81	14.3197	1.415	0.706712	3.98334	0.0459522	1
mmu-miR-194-5p	mmu-mir-194	550	103.073	516	91.2218	0.88502	1.12992	3.96318	0.0465058	1
mmu-miR-542-3p	mmu-mir-542	650	121.814	765	135.242	1.11023	0.900712	3.8584	0.0494975	1
mmu-miR-325-3p	mmu-mir-325	41	7.68364	64	11.3143	1.47252	0.679106	3.83181	0.0502887	1
mmu-miR-429-3p	mmu-mir-429	11152	2089.95	12122	2143.01	1.02539	0.975242	3.66112	0.0556962	1
mmu-miR-21a-3p	mmu-mir-21a	95	17.8035	130	22.9822	1.29088	0.774665	3.62452	0.0569339	1
mmu-miR-16-1-3p	mmu-mir-16	11	2.06146	4	0.707146	0	+Infinity	3.58698	0.0582341	1
mmu-miR-543-3p	mmu-mir-543	48	8.99548	72	12.7286	1.415	0.706712	3.54075	0.0598785	1
mmu-miR-329-5p	mmu-mir-329	57	10.6821	83	14.6733	1.37363	0.727999	3.466	0.0626427	1
mmu-miR-18b-5p	mmu-mir-18b	22	4.12293	38	6.71789	1.6294	0.613724	3.43513	0.0638236	1
mmu-miR-483-3p	mmu-mir-483	2	0.374811	8	1.41429	+Infinity	0	3.37379	0.0662414	1
mmu-miR-381-5p	mmu-mir-381	2	0.374811	8	1.41429	+Infinity	0	3.37379	0.0662414	1
mmu-miR-6944-3p	mmu-mir-6944	241	45.1648	215	38.0091	0.841565	1.18826	3.37246	0.0662949	1
mmu-miR-323-3p	mmu-mir-323	214	40.1048	268	47.3788	1.18137	0.846473	3.32955	0.0680454	1
mmu-miR-182-3p	mmu-mir-182	126	23.6131	105	18.5626	0.786113	1.27208	3.30986	0.0688655	1
mmu-miR-26b-5p	mmu-mir-26b	4373	819.525	4814	851.05	1.03847	0.962958	3.27143	0.0704962	1
mmu-miR-470-5p	mmu-mir-470	12	2.24887	5	0.883932	0	+Infinity	3.22485	0.0725284	1
mmu-miR-872-5p	mmu-mir-872	3463	648.986	3517	621.758	0.958045	1.04379	3.20392	0.0734622	1
mmu-miR-410-5p	mmu-mir-410	16	2.99849	8	1.41429	0.471668	2.12014	3.0909	0.0787311	1
mmu-miR-3109-3p	mmu-mir-3109	7	1.31184	2	0.353573	0	+Infinity	2.978	0.0844033	1
mmu-let-7j	mmu-let-7j	4	0.749623	11	1.94465	+Infinity	0	2.94895	0.0859332	1
mmu-miR-669f-3p	mmu-mir-669f	4	0.749623	11	1.94465	+Infinity	0	2.94895	0.0859332	1
mmu-miR-20a-3p	mmu-mir-20a	13	2.43627	6	1.06072	0.435386	2.29681	2.93771	0.0865333	1
mmu-miR-16-2-3p	mmu-mir-16	17	3.1859	30	5.30359	1.66471	0.600705	2.92225	0.087366	1
mmu-miR-3068-3p	mmu-mir-3068	141	26.4242	121	21.3912	0.809529	1.23529	2.9005	0.0885518	1
mmu-miR-676-5p	mmu-mir-676	102	19.1154	135	23.8662	1.24853	0.800941	2.89307	0.088961	1
mmu-miR-9-3p	mmu-mir-9	109	20.4272	91	16.0876	0.787555	1.26975	2.82259	0.0929465	1
mmu-miR-539-3p	mmu-mir-539	8	1.49925	17	3.00537	2.00459	0.498856	2.79267	0.0946966	1
mmu-miR-326-3p	mmu-mir-326	98	18.3658	81	14.3197	0.779696	1.28255	2.74064	0.0978257	1
mmu-miR-770-5p	mmu-mir-770	3	0.562217	9	1.59108	+Infinity	0	2.73781	0.0979992	1
mmu-miR-330-3p	mmu-mir-330	43	8.05845	31	5.48038	0.680079	1.47042	2.68105	0.101549	1
mmu-miR-802-3p	mmu-mir-802	2	0.374811	7	1.23751	+Infinity	0	2.57509	0.108558	1
mmu-miR-132-5p	mmu-mir-132	2	0.374811	7	1.23751	+Infinity	0	2.57509	0.108558	1
mmu-miR-6238	mmu-mir-6238	2	0.374811	7	1.23751	+Infinity	0	2.57509	0.108558	1
mmu-miR-296-5p	mmu-mir-296	436	81.7089	414	73.1896	0.895736	1.1164	2.5692	0.108962	1
mmu-miR-301b-5p	mmu-mir-301b	11	2.06146	5	0.883932	0	+Infinity	2.55545	0.109914	1
mmu-miR-5099	mmu-mir-5099	31	5.80958	21	3.71252	0.639034	1.56486	2.52007	0.112406	1
mmu-miR-669c-5p	mmu-mir-669c	55	10.3073	77	13.6126	1.32067	0.757192	2.51829	0.112533	1
mmu-miR-137-3p	mmu-mir-137	25	4.68514	16	2.82858	0.603735	1.65636	2.50119	0.113761	1
mmu-miR-3065-5p	mmu-mir-3065	15	2.81109	26	4.59645	1.63511	0.611578	2.37981	0.122912	1
mmu-miR-125a-3p	mmu-mir-125a	213	39.9174	194	34.2966	0.859188	1.16389	2.33279	0.126675	1
mmu-miR-30d-3p	mmu-mir-30d	1184	221.888	1179	208.431	0.939352	1.06456	2.30947	0.128588	1
mmu-miR-483-5p	mmu-mir-483	41	7.68364	59	10.4304	1.35748	0.736658	2.2975	0.129582	1
mmu-miR-669d-5p	mmu-mir-669d	8	1.49925	16	2.82858	1.88667	0.530034	2.2626	0.132531	1
mmu-miR-1194	mmu-mir-1194	8	1.49925	16	2.82858	1.88667	0.530034	2.2626	0.132531	1
mmu-miR-879-5p	mmu-mir-879	44	8.24585	33	5.83395	0.707502	1.41342	2.25767	0.132954	1
mmu-miR-222-3p	mmu-mir-222	19	3.56071	31	5.48038	1.53913	0.649719	2.25233	0.133414	1
mmu-miR-7068-3p	mmu-mir-7068	6	1.12443	13	2.29822	2.04389	0.489262	2.23296	0.135094	1
mmu-miR-504-5p	mmu-mir-504	6	1.12443	13	2.29822	2.04389	0.489262	2.23296	0.135094	1
mmu-let-7b-3p	mmu-let-7b	283	53.0358	338	59.7538	1.12667	0.887572	2.20135	0.13789	1
mmu-miR-1947-5p	mmu-mir-1947	70	13.1184	57	10.0768	0.768144	1.30184	2.18195	0.139637	1
mmu-miR-877-5p	mmu-mir-877	9	1.68665	4	0.707146	0	+Infinity	2.17508	0.140262	1
mmu-miR-3074-5p	mmu-mir-3074	9	1.68665	4	0.707146	0	+Infinity	2.17508	0.140262	1
mmu-miR-147-3p	mmu-mir-147	6	1.12443	2	0.353573	0	+Infinity	2.17481	0.140287	1
mmu-miR-7224-3p	mmu-mir-7224	3	0.562217	8	1.41429	+Infinity	0	2.04291	0.152917	1
mmu-miR-28a-5p	mmu-mir-28a	1686	315.966	1702	300.891	0.952288	1.0501	2.02248	0.154986	1
mmu-miR-135a-1-3p	mmu-mir-135a	14	2.62368	8	1.41429	0.539049	1.85512	1.97193	0.160243	1
mmu-miR-128-1-5p	mmu-mir-128	43	8.05845	33	5.83395	0.723955	1.3813	1.94699	0.162911	1
mmu-miR-674-5p	mmu-mir-674	123	23.0509	154	27.2251	1.18109	0.846678	1.90788	0.167199	1
mmu-miR-204-3p	mmu-mir-204	57	10.6821	46	8.13218	0.761288	1.31356	1.89045	0.169151	1
mmu-miR-210-5p	mmu-mir-210	238	44.6026	222	39.2466	0.879918	1.13647	1.87537	0.170861	1
mmu-miR-493-3p	mmu-mir-493	13	2.43627	22	3.8893	1.59641	0.626404	1.8453	0.174331	1
mmu-miR-365-1-5p	mmu-mir-365	2	0.374811	6	1.06072	+Infinity	0	1.8252	0.176695	1
mmu-miR-134-3p	mmu-mir-134	2	0.374811	6	1.06072	+Infinity	0	1.8252	0.176695	1
mmu-miR-501-5p	mmu-mir-501	24	4.49774	36	6.36431	1.415	0.706712	1.77036	0.183337	1
mmu-miR-666-3p	mmu-mir-666	51	9.55769	69	12.1983	1.27628	0.783529	1.76629	0.183842	1
mmu-miR-324-5p	mmu-mir-324	180	33.733	218	38.5394	1.14248	0.875286	1.75885	0.184769	1
mmu-miR-3060-3p	mmu-mir-3060	16	2.99849	10	1.76786	0.589585	1.69611	1.73185	0.188175	1
mmu-miR-450b-5p	mmu-mir-450b	105	19.6776	132	23.3358	1.18591	0.843236	1.71285	0.190615	1
mmu-miR-5119	mmu-mir-5119	6	1.12443	12	2.12144	1.88667	0.530034	1.69695	0.192687	1
mmu-miR-26b-3p	mmu-mir-26b	87	16.3043	111	19.6233	1.20357	0.830864	1.68836	0.193818	1
mmu-miR-543-5p	mmu-mir-543	4	0.749623	9	1.59108	+Infinity	0	1.67877	0.195087	1
mmu-miR-362-3p	mmu-mir-362	188	35.2323	174	30.7608	0.873087	1.14536	1.66055	0.197529	1
mmu-miR-1306-5p	mmu-mir-1306	12	2.24887	7	1.23751	0.550279	1.81726	1.59765	0.206236	1
mmu-miR-27a-3p	mmu-mir-27a	1757	329.272	1941	343.143	1.04213	0.959578	1.57276	0.209807	1
mmu-miR-3102-3p	mmu-mir-3102	27	5.05995	39	6.89467	1.3626	0.733894	1.55329	0.212651	1
mmu-miR-3098-5p	mmu-mir-3098	8	1.49925	4	0.707146	0	+Infinity	1.54545	0.213808	1
mmu-miR-323-5p	mmu-mir-323	8	1.49925	4	0.707146	0	+Infinity	1.54545	0.213808	1
mmu-miR-122-5p	mmu-mir-122	8	1.49925	4	0.707146	0	+Infinity	1.54545	0.213808	1
mmu-miR-376b-3p	mmu-mir-376b	228	42.7285	270	47.7323	1.11711	0.895169	1.52253	0.217237	1
mmu-miR-26a-1-3p	mmu-mir-26a	7	1.31184	13	2.29822	1.75191	0.570806	1.49194	0.221916	1
mmu-miR-325-5p	mmu-mir-325	19	3.56071	13	2.29822	0.64544	1.54933	1.48462	0.223053	1
mmu-miR-6540-5p	mmu-mir-6540	50	9.37029	41	7.24824	0.773535	1.29277	1.48253	0.223379	1
mmu-miR-342-5p	mmu-mir-342	37	6.93401	29	5.12681	0.739371	1.3525	1.48063	0.223676	1
mmu-miR-7226-3p	mmu-mir-7226	27	5.05995	20	3.53573	0.698767	1.43109	1.47666	0.224298	1
mmu-miR-3057-5p	mmu-mir-3057	68	12.7436	58	10.2536	0.80461	1.24284	1.47588	0.22442	1
mmu-miR-3072-3p	mmu-mir-3072	5	0.937029	10	1.76786	+Infinity	0	1.41412	0.234373	1
mmu-miR-669f-5p	mmu-mir-669f	3	0.562217	7	1.23751	+Infinity	0	1.40686	0.235579	1
mmu-miR-217-5p	mmu-mir-217	3	0.562217	7	1.23751	+Infinity	0	1.40686	0.235579	1
mmu-miR-30c-1-3p	mmu-mir-30c	466	87.3311	457	80.7914	0.925116	1.08095	1.3955	0.237479	1
mmu-miR-450a-5p	mmu-mir-450a	779	145.989	875	154.688	1.05959	0.943764	1.38349	0.239507	1
mmu-miR-129-1-3p	mmu-mir-129	8	1.49925	14	2.47501	1.65084	0.605753	1.32512	0.249675	1
mmu-miR-675-3p	mmu-mir-675	11	2.06146	18	3.18216	1.54364	0.64782	1.3236	0.249946	1
mmu-miR-145a-3p	mmu-mir-145a	136	25.4872	125	22.0983	0.867036	1.15335	1.32265	0.250117	1
mmu-miR-532-3p	mmu-mir-532	96	17.991	119	21.0376	1.16934	0.855181	1.30905	0.252566	1
mmu-miR-503-3p	mmu-mir-503	27	5.05995	38	6.71789	1.32766	0.753207	1.28693	0.256614	1
mmu-miR-219a-2-3p	mmu-mir-219a	10	1.87406	6	1.06072	0.566001	1.76678	1.22793	0.267811	1
mmu-miR-25-5p	mmu-mir-25	16	2.99849	11	1.94465	0.648543	1.54192	1.22618	0.26815	1
mmu-miR-669l-5p	mmu-mir-669l	6	1.12443	11	1.94465	1.72945	0.578219	1.21324	0.270692	1
mmu-miR-96-3p	mmu-mir-96	163	30.5471	194	34.2966	1.12274	0.890676	1.19264	0.274797	1
mmu-miR-154-3p	mmu-mir-154	9	1.68665	15	2.6518	1.57223	0.636041	1.1868	0.275976	1
mmu-miR-421-3p	mmu-mir-421	1528	286.356	1558	275.433	0.961856	1.03966	1.16589	0.280246	1
mmu-miR-671-5p	mmu-mir-671	26	4.87255	20	3.53573	0.725643	1.37809	1.1618	0.281093	1
mmu-miR-871-3p	mmu-mir-871	6	1.12443	3	0.530359	0	+Infinity	1.15909	0.281655	1
mmu-miR-3074-1-3p	mmu-mir-3074	6	1.12443	3	0.530359	0	+Infinity	1.15909	0.281655	1
mmu-miR-3473a	mmu-mir-3473a	6	1.12443	3	0.530359	0	+Infinity	1.15909	0.281655	1
mmu-miR-1948-3p	mmu-mir-1948	6	1.12443	3	0.530359	0	+Infinity	1.15909	0.281655	1
mmu-miR-532-5p	mmu-mir-532	2477	464.204	2705	478.207	1.03017	0.970717	1.14371	0.28487	1
mmu-miR-6539	mmu-mir-6539	4	0.749623	8	1.41429	+Infinity	0	1.1313	0.287498	1
mmu-miR-412-5p	mmu-mir-412	65	12.1814	82	14.4965	1.19005	0.840298	1.10611	0.292928	1
mmu-miR-423-3p	mmu-mir-423	2444	458.02	2515	444.618	0.97074	1.03014	1.09273	0.295867	1
mmu-miR-3065-3p	mmu-mir-3065	115	21.5517	139	24.5733	1.14021	0.877035	1.08917	0.296656	1
mmu-miR-3535	mmu-mir-3535	79	14.8051	98	17.3251	1.17021	0.854545	1.08792	0.296933	1
mmu-miR-467c-5p	mmu-mir-467c	29	5.43477	23	4.06609	0.748163	1.33661	1.07825	0.299089	1
mmu-miR-770-3p	mmu-mir-770	22	4.12293	31	5.48038	1.32925	0.752307	1.05809	0.30365	1
mmu-miR-700-3p	mmu-mir-700	31	5.80958	25	4.41966	0.760754	1.31448	1.03304	0.309445	1
mmu-miR-139-5p	mmu-mir-139	23	4.31033	32	5.65717	1.31247	0.761924	1.00336	0.316498	1
mmu-miR-7a-1-3p	mmu-mir-7a	52	9.7451	45	7.95539	0.816348	1.22497	0.990841	0.319537	1
mmu-miR-29b-2-5p	mmu-mir-29b	7	1.31184	4	0.707146	0	+Infinity	0.985966	0.32073	1
mmu-miR-324-3p	mmu-mir-324	11	2.06146	17	3.00537	1.45788	0.685927	0.970929	0.324449	1
mmu-miR-200b-5p	mmu-mir-200b	100	18.7406	121	21.3912	1.14144	0.87609	0.963256	0.326368	1
mmu-miR-3061-3p	mmu-mir-3061	22	4.12293	17	3.00537	0.728941	1.37185	0.957797	0.327743	1
mmu-miR-7688-5p	mmu-mir-7688	15	2.81109	22	3.8893	1.38356	0.722774	0.957315	0.327864	1
mmu-miR-98-3p	mmu-mir-98	52	9.7451	66	11.6679	1.19731	0.835205	0.950685	0.329545	1
mmu-miR-221-5p	mmu-mir-221	58	10.8695	51	9.01611	0.829485	1.20557	0.946095	0.330715	1
mmu-miR-212-3p	mmu-mir-212	20	3.74811	28	4.95002	1.32067	0.757192	0.915734	0.338598	1
mmu-miR-7237-3p	mmu-mir-7237	8	1.49925	5	0.883932	0	+Infinity	0.865923	0.352087	1
mmu-miR-1191	mmu-mir-1191	15	2.81109	11	1.94465	0.691779	1.44555	0.862291	0.353098	1
mmu-miR-1957a	mmu-mir-1957a	15	2.81109	11	1.94465	0.691779	1.44555	0.862291	0.353098	1
mmu-miR-431-3p	mmu-mir-431	107	20.0524	128	22.6287	1.12848	0.886151	0.85549	0.355004	1
mmu-miR-7033-5p	mmu-mir-7033	3	0.562217	6	1.06072	+Infinity	0	0.848474	0.356984	1
mmu-miR-5128	mmu-mir-5128	3	0.562217	6	1.06072	+Infinity	0	0.848474	0.356984	1
mmu-miR-700-5p	mmu-mir-700	27	5.05995	22	3.8893	0.768644	1.30099	0.837756	0.360039	1
mmu-miR-361-5p	mmu-mir-361	766	143.553	775	137.01	0.954419	1.04776	0.837584	0.360089	1
mmu-miR-141-5p	mmu-mir-141	272	50.9744	311	54.9806	1.07859	0.927134	0.83282	0.361458	1
mmu-miR-24-1-5p	mmu-mir-24	17	3.1859	24	4.24287	1.33177	0.750882	0.829318	0.36247	1
mmu-miR-34c-3p	mmu-mir-34c	17	3.1859	24	4.24287	1.33177	0.750882	0.829318	0.36247	1
mmu-miR-185-5p	mmu-mir-185	96	17.991	89	15.734	0.87455	1.14344	0.827857	0.362893	1
mmu-miR-132-3p	mmu-mir-132	110	20.6146	103	18.209	0.883305	1.13211	0.817116	0.366025	1
mmu-miR-29c-3p	mmu-mir-29c	136	25.4872	129	22.8055	0.894781	1.11759	0.816499	0.366206	1
mmu-miR-667-5p	mmu-mir-667	6	1.12443	10	1.76786	1.57223	0.636041	0.791199	0.373738	1
mmu-miR-5121	mmu-mir-5121	17	3.1859	13	2.29822	0.721374	1.38624	0.785336	0.375514	1
mmu-miR-200a-5p	mmu-mir-200a	382	71.589	380	67.1789	0.938396	1.06565	0.769029	0.380518	1
mmu-miR-219a-1-3p	mmu-mir-219a	18	3.3733	14	2.47501	0.733705	1.36295	0.754337	0.385107	1
mmu-miR-669o-5p	mmu-mir-669o	15	2.81109	21	3.71252	1.32067	0.757192	0.6868	0.407255	1
mmu-miR-339-5p	mmu-mir-339	391	73.2756	439	77.6093	1.05914	0.944161	0.684148	0.408162	1
mmu-miR-7059-5p	mmu-mir-7059	4	0.749623	7	1.23751	+Infinity	0	0.662559	0.415658	1
mmu-miR-344b-3p	mmu-mir-344b	11	2.06146	8	1.41429	0.686062	1.45759	0.65817	0.417207	1
mmu-miR-340-3p	mmu-mir-340	59	11.0569	54	9.54647	0.863392	1.15822	0.606822	0.435987	1
mmu-miR-191-3p	mmu-mir-191	62	11.6192	57	10.0768	0.86726	1.15306	0.600868	0.438247	1
mmu-miR-345-5p	mmu-mir-345	86	16.1169	102	18.0322	1.11884	0.893783	0.590913	0.442066	1
mmu-let-7g-3p	mmu-let-7g	13	2.43627	10	1.76786	0.725643	1.37809	0.580899	0.44596	1
mmu-miR-93-3p	mmu-mir-93	13	2.43627	10	1.76786	0.725643	1.37809	0.580899	0.44596	1
mmu-miR-1839-3p	mmu-mir-1839	79	14.8051	94	16.6179	1.12245	0.890909	0.575341	0.448144	1
mmu-miR-99b-3p	mmu-mir-99b	318	59.595	318	56.2181	0.943335	1.06007	0.540309	0.462305	1
mmu-miR-6540-3p	mmu-mir-6540	5	0.937029	8	1.41429	+Infinity	0	0.535157	0.464447	1
mmu-miR-1981-3p	mmu-mir-1981	24	4.49774	31	5.48038	1.21847	0.820698	0.532958	0.465366	1
mmu-miR-3082-3p	mmu-mir-3082	15	2.81109	12	2.12144	0.754668	1.32509	0.527376	0.467712	1
mmu-miR-338-5p	mmu-mir-338	176	32.9834	201	35.5341	1.07733	0.928219	0.522026	0.469979	1
mmu-miR-450a-1-3p	mmu-mir-450a	6	1.12443	4	0.707146	0	+Infinity	0.518646	0.47142	1
mmu-miR-6948-3p	mmu-mir-6948	16	2.99849	13	2.29822	0.76646	1.3047	0.506467	0.476672	1
mmu-miR-544-3p	mmu-mir-544	7	1.31184	5	0.883932	0	+Infinity	0.455357	0.499802	1
mmu-miR-3081-3p	mmu-mir-3081	22	4.12293	28	4.95002	1.20061	0.832911	0.415164	0.51936	1
mmu-miR-7a-5p	mmu-mir-7a	8	1.49925	6	1.06072	0.707502	1.41342	0.410483	0.521724	1
mmu-miR-3095-3p	mmu-mir-3095	8	1.49925	6	1.06072	0.707502	1.41342	0.410483	0.521724	1
mmu-miR-874-3p	mmu-mir-874	25	4.68514	22	3.8893	0.830135	1.20462	0.404552	0.524748	1
mmu-miR-3968	mmu-mir-3968	474	88.8303	523	92.4593	1.04085	0.96075	0.399202	0.527502	1
mmu-miR-301a-5p	mmu-mir-301a	44	8.24585	53	9.36968	1.13629	0.880057	0.394473	0.529958	1
mmu-miR-670-3p	mmu-mir-670	23	4.31033	29	5.12681	1.18942	0.840744	0.388906	0.532875	1
mmu-miR-188-3p	mmu-mir-188	9	1.68665	7	1.23751	0.733705	1.36295	0.377168	0.539123	1
mmu-miR-652-5p	mmu-mir-652	9	1.68665	7	1.23751	0.733705	1.36295	0.377168	0.539123	1
mmu-miR-6418-3p	mmu-mir-6418	10	1.87406	8	1.41429	0.754668	1.32509	0.351583	0.553218	1
mmu-miR-7083-5p	mmu-mir-7083	10	1.87406	8	1.41429	0.754668	1.32509	0.351583	0.553218	1
mmu-miR-1843a-3p	mmu-mir-1843a	19	3.56071	24	4.24287	1.19158	0.839221	0.328319	0.566651	1
mmu-miR-28a-3p	mmu-mir-28a	461	86.394	507	89.6307	1.03746	0.963889	0.327038	0.567408	1
mmu-miR-346-5p	mmu-mir-346	12	2.24887	10	1.76786	0.786113	1.27208	0.315218	0.574496	1
mmu-miR-34b-3p	mmu-mir-34b	34	6.37179	41	7.24824	1.13755	0.879081	0.310308	0.577491	1
mmu-miR-488-5p	mmu-mir-488	13	2.43627	11	1.94465	0.798207	1.25281	0.301982	0.582643	1
mmu-miR-1195	mmu-mir-1195	4	0.749623	6	1.06072	+Infinity	0	0.295059	0.586997	1
mmu-miR-380-5p	mmu-mir-380	4	0.749623	6	1.06072	+Infinity	0	0.295059	0.586997	1
mmu-miR-500-3p	mmu-mir-500	160	29.9849	160	28.2858	0.943335	1.06007	0.271846	0.602096	1
mmu-miR-216a-5p	mmu-mir-216a	5	0.937029	7	1.23751	+Infinity	0	0.228933	0.632316	1
mmu-miR-34b-5p	mmu-mir-34b	92	17.2413	91	16.0876	0.933082	1.07172	0.219118	0.639713	1
mmu-miR-362-5p	mmu-mir-362	41	7.68364	48	8.48575	1.10439	0.905475	0.218832	0.639931	1
mmu-miR-425-3p	mmu-mir-425	11	2.06146	14	2.47501	1.20061	0.832911	0.207581	0.64867	1
mmu-miR-106b-3p	mmu-mir-106b	475	89.0177	489	86.4486	0.971139	1.02972	0.206508	0.649518	1
mmu-miR-210-3p	mmu-mir-210	2157	404.234	2256	398.83	0.986632	1.01355	0.199737	0.654933	1
mmu-miR-183-3p	mmu-mir-183	1030	193.028	1071	189.338	0.980886	1.01949	0.195498	0.658379	1
mmu-miR-1839-5p	mmu-mir-1839	685	128.373	743	131.352	1.02321	0.977317	0.187779	0.664772	1
mmu-miR-1982-3p	mmu-mir-1982	6	1.12443	5	0.883932	0	+Infinity	0.157609	0.691367	1
mmu-miR-499-5p	mmu-mir-499	6	1.12443	5	0.883932	0	+Infinity	0.157609	0.691367	1
mmu-miR-361-3p	mmu-mir-361	246	46.1018	252	44.5502	0.966344	1.03483	0.14578	0.702601	1
mmu-miR-744-3p	mmu-mir-744	85	15.9295	85	15.0268	0.943335	1.06007	0.144416	0.70393	1
mmu-miR-8114	mmu-mir-8114	14	2.62368	17	3.00537	1.14548	0.872998	0.142412	0.705895	1
mmu-miR-15a-5p	mmu-mir-15a	1341	251.311	1442	254.926	1.01438	0.98582	0.141826	0.706472	1
mmu-miR-1955-5p	mmu-mir-1955	8	1.49925	7	1.23751	0.825418	1.21151	0.137087	0.711194	1
mmu-miR-22-5p	mmu-mir-22	36	6.74661	35	6.18753	0.917132	1.09036	0.132546	0.715807	1
mmu-miR-466c-5p	mmu-mir-466c	9	1.68665	8	1.41429	0.83852	1.19258	0.131033	0.717363	1
mmu-miR-34c-5p	mmu-mir-34c	2936	550.223	3141	555.286	1.0092	0.990882	0.127425	0.721117	1
mmu-miR-15a-3p	mmu-mir-15a	13	2.43627	12	2.12144	0.870771	1.14841	0.119193	0.729911	1
mmu-miR-1964-3p	mmu-mir-1964	22	4.12293	21	3.71252	0.900456	1.11055	0.117872	0.731354	1
mmu-miR-195a-3p	mmu-mir-195a	21	3.93552	20	3.53573	0.898415	1.11307	0.1173	0.731982	1
mmu-miR-1968-5p	mmu-mir-1968	17	3.1859	16	2.82858	0.887845	1.12632	0.116373	0.733002	1
mmu-miR-376a-3p	mmu-mir-376a	76	14.2428	85	15.0268	1.05505	0.947826	0.115418	0.734058	1
mmu-miR-672-5p	mmu-mir-672	55	10.3073	55	9.72325	0.943335	1.06007	0.0934452	0.759842	1
mmu-miR-450b-3p	mmu-mir-450b	18	3.3733	21	3.71252	1.10056	0.90863	0.0893019	0.765067	1
mmu-miR-3069-3p	mmu-mir-3069	10	1.87406	12	2.12144	1.132	0.88339	0.0842644	0.7716	1
mmu-miR-100-3p	mmu-mir-100	10	1.87406	12	2.12144	1.132	0.88339	0.0842644	0.7716	1
mmu-miR-24-2-5p	mmu-mir-24	524	98.2006	546	96.5254	0.982941	1.01736	0.0791303	0.778479	1
mmu-miR-30b-3p	mmu-mir-30b	74	13.868	82	14.4965	1.04532	0.956647	0.0765196	0.782071	1
mmu-miR-674-3p	mmu-mir-674	692	129.685	744	131.529	1.01422	0.985978	0.0715381	0.78911	1
mmu-miR-690	mmu-mir-690	20	3.74811	23	4.06609	1.08484	0.921799	0.0711401	0.789684	1
mmu-miR-1198-5p	mmu-mir-1198	166	31.1094	171	30.2305	0.971749	1.02907	0.0691252	0.792615	1
mmu-miR-582-5p	mmu-mir-582	68	12.7436	69	12.1983	0.957208	1.04471	0.0654349	0.798103	1
mmu-miR-18a-3p	mmu-mir-18a	36	6.74661	36	6.36431	0.943335	1.06007	0.0611639	0.804666	1
mmu-miR-193b-5p	mmu-mir-193b	5	0.937029	6	1.06072	+Infinity	0	0.0421321	0.837368	1
mmu-miR-7b-3p	mmu-mir-7b	5	0.937029	6	1.06072	+Infinity	0	0.0421321	0.837368	1
mmu-miR-101a-5p	mmu-mir-101a	5	0.937029	6	1.06072	+Infinity	0	0.0421321	0.837368	1
mmu-miR-1934-5p	mmu-mir-1934	5	0.937029	6	1.06072	+Infinity	0	0.0421321	0.837368	1
mmu-miR-130a-5p	mmu-mir-130a	24	4.49774	24	4.24287	0.943335	1.06007	0.0407759	0.839971	1
mmu-miR-33-3p	mmu-mir-33	15	2.81109	17	3.00537	1.06911	0.935354	0.0356729	0.850193	1
mmu-miR-151-3p	mmu-mir-151	14867	2786.16	15730	2780.85	0.998094	1.00191	0.0278926	0.867362	1
mmu-miR-297a-5p	mmu-mir-297a	7	1.31184	8	1.41429	1.0781	0.92756	0.0211673	0.884324	1
mmu-miR-200c-5p	mmu-mir-200c	7	1.31184	8	1.41429	1.0781	0.92756	0.0211673	0.884324	1
mmu-miR-185-3p	mmu-mir-185	7	1.31184	8	1.41429	1.0781	0.92756	0.0211673	0.884324	1
mmu-miR-378a-5p	mmu-mir-378a	43	8.05845	47	8.30896	1.03109	0.96985	0.0210664	0.884598	1
mmu-miR-1191b-5p	mmu-mir-1191b	10	1.87406	10	1.76786	0.943335	1.06007	0.0169899	0.896293	1
mmu-miR-669b-5p	mmu-mir-669b	10	1.87406	10	1.76786	0.943335	1.06007	0.0169899	0.896293	1
mmu-miR-216b-5p	mmu-mir-216b	10	1.87406	10	1.76786	0.943335	1.06007	0.0169899	0.896293	1
mmu-miR-5124a	mmu-mir-5124a	8	1.49925	8	1.41429	0.943335	1.06007	0.0135919	0.907189	1
mmu-miR-466i-3p	mmu-mir-466i	7	1.31184	7	1.23751	0.943335	1.06007	0.0118929	0.913159	1
mmu-miR-184-3p	mmu-mir-184	148	27.736	155	27.4019	0.987953	1.01219	0.0111189	0.916022	1
mmu-miR-188-5p	mmu-mir-188	6	1.12443	6	1.06072	0.943335	1.06007	0.0101939	0.919578	1
mmu-miR-146b-5p	mmu-mir-146b	535	100.262	564	99.7076	0.994469	1.00556	0.00844423	0.926783	1
mmu-miR-31-3p	mmu-mir-31	124	23.2383	130	22.9822	0.988981	1.01114	0.00778985	0.92967	1
mmu-miR-1933-3p	mmu-mir-1933	23	4.31033	25	4.41966	1.02536	0.975263	0.00752177	0.930888	1
mmu-miR-664-3p	mmu-mir-664	10	1.87406	11	1.94465	1.03767	0.963699	0.00717049	0.932517	1
mmu-miR-708-5p	mmu-mir-708	1611	301.911	1712	302.658	1.00248	0.997529	0.00508085	0.943175	1
mmu-miR-148b-5p	mmu-mir-148b	496	92.9532	528	93.3432	1.0042	0.995822	0.00448433	0.946609	1
mmu-miR-872-3p	mmu-mir-872	594	111.319	632	111.729	1.00368	0.99633	0.00414008	0.948697	1
mmu-miR-30e-3p	mmu-mir-30e	4942	926.159	5237	925.831	0.999645	1.00035	0.000320251	0.985722	1
mmu-miR-1943-5p	mmu-mir-1943	32	5.99698	34	6.01074	1.00229	0.997711	8.65435e-05	0.992577	1
mmu-miR-3078-5p	mmu-mir-3078	16	2.99849	17	3.00537	1.00229	0.997711	4.32716e-05	0.994751	1
mmu-miR-19a-5p	mmu-mir-19a	17	3.1859	18	3.18216	0.998826	1.00118	1.20709e-05	0.997228	1
