# Supplementary material for: Next-generation sequencing of small RNAs from inner ear sensory epithelium identifies microRNAs and defines regulatory pathways
Source: BMC Genomics. 2014 Jun 18;15(1):484. doi: 10.1186/1471-2164-15-484 (PMC4073505; doi:10.1186/1471-2164-15-484)
Supplement: Supplementary file 3 — Additional file 3: Table S3: Genes associated with “impaired hearing” and “deafness” impairment in MGI. (XLS 33 KB) [file 12864_2014_6165_MOESM3_ESM.xls]

## Sheet: Sheet1
Table S3. Genes associated with "impaired hearing" and "deafness" impairment in MGI
EYA1
COL4A4
COL4A3
OTOS
SLC19A2
LMX1A
KCNJ10
COL9A1
ENPP1
PSAP
CDH23
PCDH15
IGF1
SLC17A8
PTPRQ
CS
FOXI1
GABRB2
MYO15
PMP22
NOG
COL1A1
NGFR
NAGLU
RPL38
USH1G
ACTG1
SLC26A4
SIX1
FOS
TSHR
CMAH
TFAP2A
SLC12A7
GPR98
ISL1
KCNMA1
CACNA1D
GRID1
BMP4
GJB2
GJB6
RB1
EDNRB
THRB
TNFRSF11B
MYC
MYH9
TRIOBP
ARSA
COL2A1
SCN8A
TBX1
CLEC16A
SOD1
KCNE1
CLDN14
CLDN9
AXIN1
LHFPL5
TMPRSS3
NOTCH3
COL11A2
CLIC5
SYNJ2
TGIF1
FBXO11
POU4F3
SLC12A2
CSF1R
AQP4
TMC1
TECTB
EMX2
DNAJC5
MYO3A
PAX8
BARHL1
FAM107B
FIGN
LRP2
DLX1
ATF2
BDNF
SLC12A6
GATA3
STRC
SLC4A11
SNAP25
ABHD12
SALL4
MECOM
CLDN11
SOX2
CLRN1
MCOLN3
CHD7
WHRN
KCNQ4
FBXO2
RERE
ESPN
SLC4A2
OTOF
MPV17
FGFR3
GRXCR1
KIT
SCARB2
GFI1
IDUA
TRPV4
UBE3B
SRRM4
GUSB
FAM20C
OCM
SLC26A5
MIR96
ATP6V0A4
ATP2B2
CDKN1B
SPTBN4
HPN
OTOG
USH1C
GABRA5
GABRB3
ACAN
FZD4
MYO7A
TOMT
TUB
OTOA
EPS8L2
KCNQ1
APOE
CEACAM16
FGF20
CASP3
LARGE
SALL1
TECTA
RDX
ELMOD1
SLC17A5
MYO6
BSN
TMIE
S1PR2
CDKN2D
CTNNB1
NDP
POU3F4
PHEX
