# Supplementary material for: Next-generation sequencing of small RNAs from inner ear sensory epithelium identifies microRNAs and defines regulatory pathways
Source: BMC Genomics. 2014 Jun 18;15(1):484. doi: 10.1186/1471-2164-15-484 (PMC4073505; doi:10.1186/1471-2164-15-484)
Supplement: Supplementary file 4 — Additional file 4: Table S4: Expression of pri-miRNAs found inside introns of “impaired hearing” and “deafness” genes, as defined in MGI. (XLS 27 KB) [file 12864_2014_6165_MOESM4_ESM.xls]

## Sheet: Sheet1
Table S4. Expression of pri-miRNAs found inside introns of "impaired hearing" and "deafness" genes, as defined in MGI
Pri-miRNA	Gene	Cochlear count	Vestibule count
mmu-mir-6935	ACTG1	0	0
mmu-mir-6983	CSF1R	0	0
mmu-mir-7090	CTNNB1	0	0
mmu-mir-346	GRID1	1	0
mmu-mir-28b	LARGE	0	0
mmu-mir-687	RB1	0	0
mmu-mir-6415	SCARB2	0	0
mmu-mir-6715	TECTB	78	12
mmu-mir-6956	TRIOBP	1	0
mmu-mir-7027	UBE3B	0	0
