# Supplementary material for: Next-generation sequencing of small RNAs from inner ear sensory epithelium identifies microRNAs and defines regulatory pathways
Source: BMC Genomics. 2014 Jun 18;15(1):484. doi: 10.1186/1471-2164-15-484 (PMC4073505; doi:10.1186/1471-2164-15-484)
Supplement: Supplementary file 5 — Additional file 5: Table S5: Predicted targets for miR-6715-3p and miR-6715-5p. Source: TargetScanHuman Custom Release 5.2: June 2011. (XLSX 15 KB) [file 12864_2014_6165_MOESM5_ESM.xlsx]

## Sheet: Sheet1
Table S5. Predicted targets for miR-6715-3p and miR -6715-5p
Targets of miR-6715-3p	Targets of miR-6715-5p	Overlapping targets
MECP2	SEMA4F	ECE1
ST8SIA4	GRIA4	NFASC
WASF2	C14orf43	SEMA4F
ABCF2	ADAM11	TTBK1
AIFM2	AKAP11	ANKRD52
ALS2CR11	AKNA	CC2D1B
ARHGAP12	ANTXR2	KPNA3
BCL7A	BLCAP	PIP4K2B
C1orf144	BNIP3L	SRGAP3
CADM3	BNIPL	POM121C
CALN1	BTG1
CCNJL	C1orf149
CHID1	C20orf116
CREB3L2	C22orf29
DAZAP2	CCDC117
DGCR2	CROP
ECE1	DPYSL2
EFNA3	EFCAB4A
FAM63A	EPHA4
FGF1	FAM118A
FHL1	FAM62B
GATAD2B	FAM76B
GMEB1	FAM8A1
HDAC3	FEM1C
HOMEZ	FTO
IPPK	G6PC2
KCNE1	GLT8D3
KIT	GRB10
KLF3	GRB2
MAP2K3	GRSF1
MARCH3	HEG1
MBNL1	HUNK
MFAP1	IER5L
MYH10	LAD1
N4BP2L1	LOC606495
NFASC	MAPK7
NKD1	MDGA1
OGT	NAV2
PCDH7	NFASC
PDGFRA	NOB1
PPP1R8	NPAS3
RNF182	ORMDL3
SCAMP1	PANX1
SCN8A	PAQR9
SEMA4F	PGM2L1
SFRS1	PIP4K2B
SHANK3	PPP1R16B
SHC1	RGL1
SLC16A2	RHOBTB1
SLC24A4	SAPS3
SLC6A17	SCN1A
SMAD4	SEC22A
SPOCK1	SELI
SPRY3	SLC25A1
STK38L	SNTA1
STK4	SRGAP2
SVIL	SYP
TCFL5	TAOK1
TLK2	TBR1
TNKS	TMOD2
TNPO1	TRDMT1
TRIM9	TRIM71
TTBK1	TTC35
UBE2G1	TTLL3
VEZT	TXNIP
XKRX	UBE2K
XYLT1	ALS2CL
ZNF207	ANKRD52
ZNF395	ARHGAP18
ZNF800	ARHGAP21
SSX2IP	ARHGDIA
ABBA-1	ARID1A
ACCN1	ARMCX6
ADCY1	ATP1B2
AHR	AXL
ANKRD52	B3GNT2
ATF7	BAHD1
BCL6	BCL2L1
BNC2	CAMK2B
BTBD7	CAMKV
C18orf62	CC2D1B
CALML4	CCDC97
CAMK2G	CHIC1
CC2D1B	CLEC16A
CLCN5	CNIH2
CLDN4	CNOT6
CTNNBIP1	COL13A1
DCUN1D1	CREB5
DHCR24	CS
DLG1	DND1
DNM3	DNM1L
DPYSL5	DYRK1A
EDA	FAM130A2
ESRRA	FZD1
GAB1	GNAO1
GDF11	GSK3A
GDI1	HERC1
GGT7	HYOU1
KIAA0182	KIAA0513
KIF1C	KIAA0913
KPNA3	KIAA1267
KSR1	KPNA3
LIMK2	KRAS
LRRC8A	LRCH2
LYPLA2	M6PR
MKLN1	MEX3A
MOBKL2B	MLLT6
MYO1D	MON1B
NEUROD2	MUTED
NR3C2	NMT1
OR2S2	NOTCH1
PDIK1L	OPA1
PFKFB3	PCDH19
PIK3AP1	PDE5A
PIP4K2B	PLEKHA1
PLAGL2	POM121C
PPT2	PRKCE
RAB11FIP4	RAB24
RAB6B	SATB2
RBM12B	SCAMP1
RERE	SDHC
SEMA4G	SERF2
SLC19A3	SH3RF3
SRGAP3	SLC8A2
SSH2	SNX22
STIM1	SORCS1
TGIF2	SP6
THRB	SPATA19
TTLL4	SSR3
TTYH3	STX5
UBFD1	SYN1
VGLL4	SYNGR1
WDR5B	TEAD1
WNT4	TGFA
ZFX	TMEM194A
ACSL3	TMEM86A
ACVR2B	TP53INP2
ADRBK2	TRHDE
AGBL5	TRPS1
ALMS1	TTBK1
ARHGEF3	USP11
ASH1L	USP36
ATP11B	WDR82
BFSP1	YIPF2
BMI1	ZBTB44
BMPR2	ARHGEF9
C16orf72	BRD8
C17orf63	CALM3
C1orf94	CAP1
C20orf103	CCDC65
CA5B	CDC14B
CASD1	CDK6
CDC25B	CENTG1
CDC2L5	CNTNAP2
CNBP	CRY2
CPEB2	CYP1B1
CREBBP	DIABLO
CREBZF	DNAJA2
CYP26B1	DPYSL3
DDX19A	ECE1
DDX19B	ELFN2
EIF4ENIF1	FAM167A
ELMOD1	GABPA
ENPP1	GIGYF1
EXOC5	GNAZ
GRIN2D	IRF8
HMG20A	JHDM1D
HNRNPAB	KLHDC5
HRBL	MAP3K12
JARID2	MBD6
KIAA1539	MYCBP
KLRG1	NAPRT1
LRRFIP2	NDRG2
MAPT	NEO1
MEF2D	ONECUT2
MPHOSPH8	PAPOLA
MTMR12	PCSK2
NUP153	PEX5
PCTP	PPP1R3B
PHF14	PPP1R9A
POM121	PRMT2
POM121C	PURA
PPARA	RAB3IP
PRDM16	RAD51
RFC5	RAN
RPP14	RANBP10
RXRA	RAP2B
SLC12A4	RIC3
SMEK2	RILPL1
SOCS5	RNF41
SPARC	RUNX1T1
SYNGR2	SBF2
TEGT	SERP1
THSD7B	SGCD
TMEM183A	SLC5A3
TMEM183B	SMCR8
TMEM55B	SNN
TNRC6B	SPN
TXNDC1	SRGAP3
UBA1	THNSL2
WDR26	UGT2B17
	ULK2
	USP6
	WIPI2
	YEATS2
	ZNF329
